# Supplementary material for: Impact of Exosomes Released by Different Corneal Cell Types on the Wound Healing Properties of Human Corneal Epithelial Cells
Source: Int J Mol Sci. 2022 Oct 13;23(20):12201. doi: 10.3390/ijms232012201 (PMC9602716; doi:10.3390/ijms232012201)
Supplement: Supplementary file 1 [file ijms-23-12201-s001.zip]

Archive with 1 entries (1 files):
- ijms-1956456-supplementary.pdf
